# Supplementary material for: Palatability and pharmacokinetics of flunixin when administered to sheep through feed
Source: PeerJ. 2016 Mar 14;4:e1800. doi: 10.7717/peerj.1800 (PMC4793306; doi:10.7717/peerj.1800)
Supplement: Supplemental Information 2 [file peerj-04-1800-s002.xlsx]

## Sheet: feedpref1
animal	day	feed	location	amount consumed (g)
305	1	Normal	right	1007.5
580	1	Normal	left	593
739	1	Normal	right	1533
328	1	Normal	left	906.5
612	1	Normal	left	733.5
648	1	Normal	right	782.5
621	1	Normal	left	1391.5
627	1	Normal	right	1312.5
305	1	Flunixin	left	750
580	1	Flunixin	right	927.5
739	1	Flunixin	left	226.5
328	1	Flunixin	right	0
612	1	Flunixin	right	664
648	1	Flunixin	left	736
621	1	Flunixin	right	97
627	1	Flunixin	left	94.5
305	2	Normal	left	694
580	2	Normal	right	874.5
739	2	Normal	left	1210
328	2	Normal	right	608.5
612	2	Normal	right	178
648	2	Normal	left	810
621	2	Normal	right	41
627	2	Normal	left	117.5
305	2	Flunixin	right	550
580	2	Flunixin	left	378
739	2	Flunixin	right	402
328	2	Flunixin	left	0
612	2	Flunixin	left	116
648	2	Flunixin	right	297.5
621	2	Flunixin	left	1278
627	2	Flunixin	right	997
